# Supplementary material for: Imaging Biomarkers of Oral Dysplasia and Carcinoma Measured with In Vivo Endoscopic Optical Coherence Tomography
Source: Cancers (Basel). 2024 Aug 2;16(15):2751. doi: 10.3390/cancers16152751 (PMC11311571; doi:10.3390/cancers16152751)
Supplement: Supplementary file 1 [file cancers-16-02751-s001.zip]

Archive with 1 entries (1 files):
- cancers-3117820-supplementary.pdf
